# Supplementary material for: Human pneumovirus induces IFN-dependent expression of the immune-responsive gene 1 and is inhibited by 4-octyl itaconate in human macrophages
Source: NAR Mol Med. 2026 Mar 24;3(2):ugag017. doi: 10.1093/narmme/ugag017 (PMC13069674; doi:10.1093/narmme/ugag017)
Supplement: ugag017_Supplemental_Files [file ugag017_supplemental_files.zip]

Archive with 2 entries (2 files):
- Source data_Spahn et al. Uncropped blots.pdf
- Supplementary data Spahn et al. .pdf
